# Supplementary material for: Uncovering Bifidobacteria via Targeted Sequencing of the Mammalian Gut Microbiota
Source: Microorganisms. 2019 Nov 6;7(11):535. doi: 10.3390/microorganisms7110535 (PMC6920958; doi:10.3390/microorganisms7110535)
Supplement: Supplementary file 1 [file microorganisms-07-00535-s001.zip]

Archive with 1 entries (1 files):
- microorganisms-618480-SI.xlsx
