# Supplementary material for: Uncovering Bifidobacteria via Targeted Sequencing of the Mammalian Gut Microbiota
Source: Microorganisms. 2019 Nov 6;7(11):535. doi: 10.3390/microorganisms7110535 (PMC6920958; doi:10.3390/microorganisms7110535)
Supplement: Supplementary file 1 [file microorganisms-07-00535-s001.zip › microorganisms-618480-SI.xlsx]

## Sheet: Table_S1
Table S1. Quality‐filtering table of 16S rRNA gene and ITS bifidobacterial profiling datasets.
Sample Name	Scientific name	Location	Number of sequenced pe reads	Number of pe reads with mean quality > 20	Number of merged paired-end reads	Human sequences	Length outside bounds of 100 and 400	Ambiguous bases	Homopolymers > 7	Filtered 16S rRNA geneRead Number	Filtered ITS Read Number
Brown bear 1	Ursus arctos	Zoo	7666	4606	4500	1	0	0	0	4294	91
Brown bear 2	Ursus arctos	Zoo	57318	52134	51102	10	0	0	9	49449	227
Capybara	Hydrochoerus hydrochaeris	Zoo	24413	22162	21758	0	0	0	1	21064	94
Common hippopotamus 1	Hippopotamus amphibius	Zoo	76426	28171	27368	28	0	0	2	22746	4152
Common hippopotamus 2	Hippopotamus amphibius	Zoo	5175	4738	4624	7	0	0	0	3594	922
Domestic cat 1	Felis catus	Cattery	65702	31764	31107	2	0	0	6	26954	3392
Domestic cat 2	Felis catus	Cattery	131736	26212	25496	2	0	0	24	19470	5805
Domestic cat 3	Felis catus	Cattery	95029	5338	4938	0	0	0	1	935	4187
Domestic cat 4	Felis catus	Cattery	70534	33186	31382	1	0	0	5	7116	23946
Domestic cat 5	Felis catus	Cattery	69526	18880	18363	1	0	0	5	14770	3290
Infant 2502	Homo sapiens	Hospital	8167	6201	6071	16	0	0	0	5471	463
Infant 2506	Homo sapiens	Hospital	80587	20366	18841	157	0	0	9	4207	14313
Infant 2508	Homo sapiens	Hospital	54367	50826	50099	76	0	0	2	48930	52
Infant 2519	Homo sapiens	Hospital	26772	22378	21898	617	0	0	6	20623	103
Infant 2521	Homo sapiens	Hospital	36175	26923	26328	7	0	0	0	25179	657
Infant 2523	Homo sapiens	Hospital	35922	2455	2230	0	0	0	2	44	2226
Infant 2525	Homo sapiens	Hospital	1275	863	821	0	0	0	0	612	197
Leopard	Panthera pardus	Zoo	11515	7557	7402	0	0	0	0	7028	184
Mouflon	Ovis orientalis	Zoo	31376	31039	30447	1	0	0	3	29699	2
Pygmy hippopotamus	Choeropsis liberiensis	Zoo	69420	53531	51586	12	0	0	4	18567	32339
Pygmy marmoset	Cebuella pygmaea	Zoo	5983	5626	5410	0	0	0	1	1678	3663
South American tapir 1	Tapirus terrestris	Zoo	62601	41660	40859	0	0	0	17	37884	1953
South American tapir 2	Tapirus terrestris	Zoo	31729	9647	9411	0	0	0	3	8252	962

## Sheet: Table_S2
Table S2. Bifidobacterial genomes used to design the myBaits.
Strains	Accession Number
Bifidobacterium actinocoloniiforme DSM 22766	JGYK00000000
Bifidobacterium adolescentis ATCC 15703	AP009256.1
Bifidobacterium aesculapii DSM 26737	BCFK00000000
Bifidobacterium angulatum LMG 11039	JGYL00000000
Bifidobacterium animalis subsp. animalis LMG 10508	JGYM00000000
Bifidobacterium animalis subsp. lactis DSM 10140	CP001606.1
Bifidobacterium anseris LMG 30189	NMYC00000000
Bifidobacterium aquikefiri LMG 28769	MWXA00000000
Bifidobacterium asteroides LMG 10735	CP003325.1
Bifidobacterium biavatii DSM 23969	JGYN00000000
Bifidobacterium bifidum LMG 11041	JGYO00000000
Bifidobacterium bohemicum DSM 22767	JGYP00000000
Bifidobacterium bombi DSM 19703	ATLK00000000
Bifidobacterium boum LMG 10736	JGYQ00000000
Bifidobacterium breve LMG 13208	JGYR00000000
Bifidobacterium callitrichos DSM 23973	JGYS00000000
Bifidobacterium catenulatum LMG 11043	JGYT00000000
Bifidobacterium choerinum LMG 10510	JGYU00000000
Bifidobacterium commune R-52791	FMBL00000000
Bifidobacterium coryneforme LMG 18911	CP007287
Bifidobacterium criceti LMG 30188	MVOH00000000
Bifidobacterium crudilactis LMG 23609	JHAL00000000
Bifidobacterium cuniculi LMG 10738	JGYV00000000
Bifidobacterium dentium LMG 11045	CP001750.1
Bifidobacterium eulemuris DSM 100216	MWWZ00000000
Bifidobacterium gallicum LMG 11596	JGYW00000000
Bifidobacterium gallinarum LMG 11586	JGYX00000000
Bifidobacterium hapali DSM 100202	MWWY00000000
Bifidobacterium imperatoris LMG 30297	NMWV00000000
Bifidobacterium indicum LMG 11587	CP006018
Bifidobacterium italicum LMG 30187	MVOG00000000
Bifidobacterium kashiwanohense DSM 21854	JGYY00000000
Bifidobacterium lemurum DSM 28807	MWWX00000000
Bifidobacterium longum subsp. infantis ATCC 15697	AP010889.1
Bifidobacterium longum subsp. longum LMG 13197	JGYZ00000000
Bifidobacterium longum subsp. suis LMG 21814	JGZA00000000
Bifidobacterium magnum LMG 11591	JGZB00000000
Bifidobacterium margollesii LMG 30296	NMWU00000000
Bifidobacterium merycicum LMG 11341	JGZC00000000
Bifidobacterium minimum LMG 11592	JGZD00000000
Bifidobacterium mongoliense DSM 21395	JGZE00000000
Bifidobacterium moukalabense DSM 27321	AZMV00000000
Bifidobacterium myosotis DSM 100196	MWWW00000000
Bifidobacterium parmae LMG 30295	NMWT00000000
Bifidobacterium pseudocatenulatum LMG 10505	JGZF00000000
Bifidobacterium pseudolongum subsp. globosum LMG 11569	JGZG00000000
Bifidobacterium pseudolongum subsp. pseudolongum LMG 11571	JGZH00000000
Bifidobacterium psychraerophilum LMG 21775	JGZI00000000
Bifidobacterium pullorum DSM 20433	JDUI00000000
Bifidobacterium reuteri DSM 23975	JGZK00000000
Bifidobacterium ruminantium LMG 21811	JGZL00000000
Bifidobacterium saeculare LMG 14934	JGZM00000000
Bifidobacterium saguini DSM 23967	JGZN00000000
Bifidobacterium scardovii LMG 21589	JGZO00000000
Bifidobacterium stellenboschense DSM 23968	JGZP00000000
Bifidobacterium subtile LMG 11597	JGZR00000000
Bifidobacterium thermacidophilum subsp. porcinum LMG 21689	JGZS00000000
Bifidobacterium thermacidophilum subsp. thermacidophilum LMG 21395	JGZT00000000
Bifidobacterium thermophilum DSM 20210	JDUB00000000
Bifidobacterium tissieri DSM 100201	MWWV00000000
Bifidobacterium tsurumiense JCM 13495	JGZU00000000
Bifidobacterium vansinderenii LMG 30126	NEWD00000000

## Sheet: Table_S3
Table S3. Bifidobacterial genomes used to perform comparative genomics analyses.
Strains	Accession Number
Bifidobacterium adolescentis 22L	GCA_000737885.1
Bifidobacterium adolescentis P2P3	GCA_003856735.1
Bifidobacterium adolescentis 6	GCA_003429385.1
Bifidobacterium adolescentis 43770	GCA_003030905.1
Bifidobacterium adolescentis BBMN23	GCA_000817995.1
Bifidobacterium adolescentis NCTC11814	GCA_900445615.1
Bifidobacterium adolescentis 487B	GCA_002108015.1
Bifidobacterium adolescentis LMG 11579	GCA_002108155.1
Bifidobacterium adolescentis ca_0067	GCA_004167585.1
Bifidobacterium adolescentis LMG 10733	GCA_002108135.1
Bifidobacterium adolescentis AL12-4	GCA_002107975.1
Bifidobacterium adolescentis OF04-9AC	GCA_003462895.1
Bifidobacterium adolescentis DSM 20087	GCA_000702865.1
Bifidobacterium adolescentis 1892B	GCA_002075965.1
Bifidobacterium adolescentis AM13-11	GCA_003473105.1
Bifidobacterium adolescentis L2-32	GCA_000154085.1
Bifidobacterium adolescentis AM34-11	GCA_003469145.1
Bifidobacterium adolescentis LMG 10734	GCA_002107995.1
Bifidobacterium adolescentis 42B	GCA_002107925.1
Bifidobacterium adolescentis AF15-3	GCA_003464325.1
Bifidobacterium adolescentis Km 4	GCA_001756865.1
Bifidobacterium adolescentis AL46-2	GCA_002108075.1
Bifidobacterium adolescentis AL46-7	GCA_002108095.1
Bifidobacterium adolescentis AD2-8	GCA_002108045.1
Bifidobacterium adolescentis 2789STDY5834850	GCA_001406215.1
Bifidobacterium adolescentis AM14-37	GCA_003472095.1
Bifidobacterium adolescentis AM12-20	GCA_003472265.1
Bifidobacterium adolescentis TM06-4	GCA_003436185.1
Bifidobacterium adolescentis 70B	GCA_002107955.1
Bifidobacterium adolescentis TF06-29	GCA_003437755.1
Bifidobacterium adolescentis TF06-10AC	GCA_003437775.1
Bifidobacterium adolescentis AM41-17	GCA_003467335.1
Bifidobacterium adolescentis AF14-56	GCA_003465205.1
Bifidobacterium adolescentis TF06-2AC	GCA_003437735.1
Bifidobacterium adolescentis AF28-4AC	GCA_003457765.1
Bifidobacterium adolescentis OF04-5	GCA_003462885.1
Bifidobacterium adolescentis AM36-3AC	GCA_003468385.1
Bifidobacterium adolescentis TM06-51	GCA_003466335.1
Bifidobacterium adolescentis 150	GCA_001010915.1
Bifidobacterium adolescentis 1001271st1_A4	GCA_005845205.1
Bifidobacterium adolescentis AF21-27	GCA_003458805.1
Bifidobacterium adolescentis 703B	GCA_002108035.1
Bifidobacterium adolescentis 2789STDY5608824	GCA_001406455.1
Bifidobacterium adolescentis LMG 18897	GCA_002108165.1
Bifidobacterium adolescentis AM12-59	GCA_003472245.1
Bifidobacterium adolescentis 2789STDY5608862	GCA_001406735.1
Bifidobacterium adolescentis IVS-1	GCA_000829865.1
Bifidobacterium adolescentis AF45-19	GCA_003473345.1
Bifidobacterium adolescentis ATCC 15703	GCA_000010425.1
Bifidobacterium adolescentis DSM 24849	GCA_000741415.1
Bifidobacterium adolescentis JCM 15918	GCA_000771705.1
Bifidobacterium longum NCTC11818	GCA_900637335.1
Bifidobacterium longum BXY01	GCA_000730205.1
Bifidobacterium longum 51A	GCA_004936435.1
Bifidobacterium longum 105-A	GCA_000829295.1
Bifidobacterium longum 35624	GCA_001719085.1
Bifidobacterium longum Su859	GCA_900103055.1
Bifidobacterium longum DS7_3	GCA_003094975.1
Bifidobacterium longum AM39-10AC	GCA_003468265.1
Bifidobacterium longum DS9_3	GCA_003094635.1
Bifidobacterium longum D2957	GCA_000478525.1
Bifidobacterium longum DS15_3	GCA_003094855.1
Bifidobacterium longum AM39-8AC	GCA_003467395.1
Bifidobacterium longum TF08-4AC	GCA_003437695.1
Bifidobacterium longum AF05-2	GCA_003465635.1
Bifidobacterium longum AF05-16	GCA_003465665.1
Bifidobacterium longum BB-79	GCA_004125375.1
Bifidobacterium longum TM05-14	GCA_003466505.1
Bifidobacterium longum APC1464	GCA_002833185.1
Bifidobacterium longum AF27-1BH	GCA_003457975.1
Bifidobacterium longum AM12-16	GCA_003472305.1
Bifidobacterium longum AF11-41	GCA_003465095.1
Bifidobacterium longum DPC6321	GCA_002832995.1
Bifidobacterium longum AM31-13LB	GCA_003468805.1
Bifidobacterium longum TF01-22	GCA_003437995.1
Bifidobacterium longum AF14-34	GCA_003464575.1
Bifidobacterium longum AF04-13	GCA_003465745.1
Bifidobacterium longum APC1478	GCA_002833055.1
Bifidobacterium longum AF14-22	GCA_003464685.1
Bifidobacterium longum AF03-20	GCA_003466045.1
Bifidobacterium longum TM06-1	GCA_003466425.1
Bifidobacterium longum AM16-2	GCA_003471915.1
Bifidobacterium longum AM11-2	GCA_003472405.1
Bifidobacterium longum ICIS-505	GCA_003790375.1
Bifidobacterium longum UMA026	GCA_003130775.1
Bifidobacterium longum bk_0021	GCA_004167725.1
Bifidobacterium longum 1886B	GCA_002076095.1
Bifidobacterium longum AF36-1	GCA_003474905.1
Bifidobacterium longum TF07-39	GCA_003437095.1
Bifidobacterium longum DPC6320	GCA_002833255.1
Bifidobacterium longum TF07-34	GCA_003437105.1
Bifidobacterium longum DPC6317	GCA_002832945.1
Bifidobacterium longum AF35-13AC	GCA_003475025.1
Bifidobacterium longum APC1472	GCA_002833115.1
Bifidobacterium longum AF03-27	GCA_003465785.1
Bifidobacterium longum AF03-10	GCA_003466075.1
Bifidobacterium longum AM42-13AT	GCA_003468005.1
Bifidobacterium longum TF06-45A	GCA_003437715.1
Bifidobacterium longum 1898B	GCA_002075875.1
Bifidobacterium longum OM05-2BH	GCA_003438385.1
Bifidobacterium longum AM11-5	GCA_003473205.1
Bifidobacterium longum AF13-41	GCA_003464805.1
Bifidobacterium longum AF13-34	GCA_003465365.1
Bifidobacterium longum APC1480	GCA_002833065.1
Bifidobacterium longum APC1477	GCA_002833075.1
Bifidobacterium longum AF11-12	GCA_003465455.1
Bifidobacterium longum APC1473	GCA_002833125.1
Bifidobacterium longum AF30-11	GCA_003475865.1
Bifidobacterium longum TF07-31	GCA_003437135.1
Bifidobacterium longum APC1462	GCA_002833205.1
Bifidobacterium longum DPC6316	GCA_002833015.1
Bifidobacterium longum 1897B	GCA_002075935.1
Bifidobacterium longum AF08-2	GCA_003465545.1
Bifidobacterium longum TM01-1	GCA_003437455.1
Bifidobacterium longum AM21-20	GCA_003471245.1
Bifidobacterium longum 379	GCA_001595465.1
Bifidobacterium longum AF30-12	GCA_003475835.1
Bifidobacterium longum Indica	GCA_002276185.1
Bifidobacterium longum APC1503	GCA_002832985.1
Bifidobacterium longum AF26-10	GCA_003458335.1
Bifidobacterium longum AM20-39	GCA_003471355.1
Bifidobacterium longum UMB0788	GCA_002861445.1
Bifidobacterium longum TM04-48B	GCA_003466545.1
Bifidobacterium longum TF06-12AC	GCA_003438485.1
Bifidobacterium longum APC1468	GCA_002833135.1
Bifidobacterium longum AM20-19AC	GCA_003471385.1
Bifidobacterium longum AF34-9AC	GCA_003475055.1
Bifidobacterium longum APC1476	GCA_002833265.1
Bifidobacterium longum DS18_3	GCA_003094935.1
Bifidobacterium longum AM30-9LB	GCA_003468825.1
Bifidobacterium longum AM34-3	GCA_003467905.1
Bifidobacterium longum DPC6323	GCA_002833215.1
Bifidobacterium longum TM02-7	GCA_003436595.1
Bifidobacterium longum AM20-3	GCA_003471345.1
Bifidobacterium longum TM04-17	GCA_003436505.1
Bifidobacterium longum AM10-15B	GCA_003472605.1
Bifidobacterium longum APC1461	GCA_002833315.1
Bifidobacterium longum APC1504	GCA_002832955.1
Bifidobacterium longum APC1466	GCA_002833285.1
Bifidobacterium longum OF01-16	GCA_003463285.1
Bifidobacterium longum APC1482	GCA_002833035.1
Bifidobacterium longum APC1465	GCA_002833175.1
Bifidobacterium longum 12_1_47BFAA	GCA_000185665.1
Bifidobacterium longum CMW7750	GCA_001546275.1
Bifidobacterium longum DS1_3	GCA_003094955.1
Bifidobacterium longum 1890B	GCA_002076015.1
Bifidobacterium longum 239-2	GCA_003370255.1
Bifidobacterium longum N2F05	GCA_003370035.1
Bifidobacterium longum N6D05	GCA_003370005.1
Bifidobacterium longum N3A01	GCA_003369995.1
Bifidobacterium longum N2E12	GCA_003370065.1
Bifidobacterium longum W35-1	GCA_003370095.1
Bifidobacterium longum N3E01-2	GCA_003370225.1
Bifidobacterium longum N5E04	GCA_003370205.1
Bifidobacterium longum 121.2	GCA_001576955.1
Bifidobacterium longum UBA9129	GCA_003531035.1
Bifidobacterium longum N2G10	GCA_003370025.1
Bifidobacterium longum NCC2705	GCA_000007525.1
Bifidobacterium longum subsp. longum JCM 1217	GCA_000196555.1
Bifidobacterium longum subsp. longum JDM301	GCA_000092325.1
Bifidobacterium longum subsp. longum CCUG30698	GCA_001446275.1
Bifidobacterium longum BG7	GCA_001293145.1
Bifidobacterium longum subsp. longum AH1206	GCA_001725985.1
Bifidobacterium longum subsp. longum KACC 91563	GCA_000219455.1
Bifidobacterium longum DJO10A	GCA_000008945.1
Bifidobacterium longum subsp. longum GT15	GCA_000772485.1
Bifidobacterium longum subsp. longum BORI	GCA_003342655.1
Bifidobacterium longum subsp. longum BBMN68	GCA_000166315.1
Bifidobacterium longum subsp. longum F8	GCA_000210755.1
Bifidobacterium longum E18	GCA_000497735.1
Bifidobacterium longum subsp. longum ATCC 55813	GCA_000003135.1
Bifidobacterium longum subsp. longum LMG 13197	GCA_000741245.1
Bifidobacterium longum subsp. longum MCC10129	GCA_004334775.1
Bifidobacterium longum subsp. longum 7-1B	GCA_000730055.1
Bifidobacterium longum subsp. longum DS32_3	GCA_003094995.1
Bifidobacterium longum subsp. longum MCC10036	GCA_004333735.1
Bifidobacterium longum subsp. longum MCC10103	GCA_004333005.1
Bifidobacterium longum subsp. longum EK13	GCA_000730135.1
Bifidobacterium longum subsp. longum W11	GCA_001940535.1
Bifidobacterium longum subsp. longum 1-5B	GCA_000730105.1
Bifidobacterium longum subsp. longum EK5	GCA_000730025.1
Bifidobacterium longum subsp. longum 17-1B	GCA_000730035.1
Bifidobacterium longum subsp. longum MCC10121	GCA_004334695.1
Bifidobacterium longum subsp. longum MCC10072	GCA_004334205.1
Bifidobacterium longum subsp. longum MCC10117	GCA_004334745.1
Bifidobacterium longum subsp. longum MCC10018	GCA_004333905.1
Bifidobacterium longum subsp. longum 72B	GCA_000730045.1
Bifidobacterium longum subsp. longum MCC10118	GCA_004334705.1
Bifidobacterium longum subsp. longum MCC10096	GCA_004333045.1
Bifidobacterium longum subsp. longum MCC10212	GCA_004334555.1
Bifidobacterium longum subsp. longum MCC10011	GCA_004334485.1
Bifidobacterium longum subsp. longum MCC10094	GCA_004332895.1
Bifidobacterium longum subsp. longum VMKB44	GCA_000786175.1
Bifidobacterium longum subsp. longum MCC10116	GCA_004332945.1
Bifidobacterium longum subsp. longum MC-42	GCA_001516925.1
Bifidobacterium longum subsp. longum VKPM Ac-1636	GCA_003990235.1
Bifidobacterium longum subsp. longum MCC10077	GCA_004334155.1
Bifidobacterium longum subsp. longum MCC10100	GCA_004332965.1
Bifidobacterium longum subsp. longum C11A10B	GCA_004324325.1
Bifidobacterium longum subsp. longum 9	GCA_001447955.1
Bifidobacterium longum subsp. longum MCC10039	GCA_004334335.1
Bifidobacterium longum subsp. longum MCC10086	GCA_004333115.1
Bifidobacterium longum subsp. longum MCC10031	GCA_004333785.1
Bifidobacterium longum subsp. longum MCC10044	GCA_004333645.1
Bifidobacterium longum subsp. longum MCC10064	GCA_004333425.1
Bifidobacterium longum subsp. longum MCC10081	GCA_004333165.1
Bifidobacterium longum subsp. longum MCC10107	GCA_004332765.1
Bifidobacterium longum subsp. longum MCC10123	GCA_004334815.1
Bifidobacterium longum subsp. longum MCC10051	GCA_004334285.1
Bifidobacterium longum subsp. longum MCC10023	GCA_004333855.1
Bifidobacterium longum subsp. suis BSM11-5	GCA_001870705.1
Bifidobacterium longum subsp. longum 7	GCA_001447975.1
Bifidobacterium longum subsp. longum CR15	GCA_006438975.1
Bifidobacterium longum subsp. longum MCC10124	GCA_004334645.1
Bifidobacterium longum subsp. longum MCC10089	GCA_004333065.1
Bifidobacterium longum subsp. longum MCC10122	GCA_004334855.1
Bifidobacterium longum subsp. longum MCC10035	GCA_004333715.1
Bifidobacterium longum subsp. longum MCC10120	GCA_004334715.1
Bifidobacterium longum subsp. longum MCC10114	GCA_004332625.1
Bifidobacterium longum subsp. longum MCC10029	GCA_004333795.1
Bifidobacterium longum subsp. longum MCC10073	GCA_004333275.1
Bifidobacterium longum subsp. longum MCC10004	GCA_004334065.1
Bifidobacterium longum subsp. longum MCC10028	GCA_004334425.1
Bifidobacterium longum subsp. longum MCC10040	GCA_004334345.1
Bifidobacterium longum subsp. longum MCC10052	GCA_004333535.1
Bifidobacterium longum subsp. longum MCC10050	GCA_004333555.1
Bifidobacterium longum subsp. longum MCC10038	GCA_004334365.1
Bifidobacterium longum subsp. longum MCC10125	GCA_004334795.1
Bifidobacterium longum subsp. longum MCC10074	GCA_004334165.1
Bifidobacterium longum subsp. longum MCC10002	GCA_004334545.1
Bifidobacterium longum subsp. longum MCC10128	GCA_004334785.1
Bifidobacterium longum subsp. longum MCC10127	GCA_004334615.1
Bifidobacterium longum subsp. longum MCC10054	GCA_004334245.1
Bifidobacterium longum subsp. longum MCC10102	GCA_004332755.1
Bifidobacterium longum subsp. longum MCC10019	GCA_004334435.1
Bifidobacterium longum subsp. longum MCC10119	GCA_004334865.1
Bifidobacterium longum subsp. longum MCC10084	GCA_004333125.1
Bifidobacterium longum subsp. longum MCC10080	GCA_004333175.1
Bifidobacterium longum subsp. longum MCC10070	GCA_004333325.1
Bifidobacterium longum subsp. longum MCC10069	GCA_004333335.1
Bifidobacterium longum subsp. longum MCC10093	GCA_004332865.1
Bifidobacterium longum subsp. longum MCC10115	GCA_004332645.1
Bifidobacterium longum subsp. longum MCC10058	GCA_004334215.1
Bifidobacterium longum subsp. longum MCC10053	GCA_004333515.1
Bifidobacterium longum subsp. longum MCC10130	GCA_004334625.1
Bifidobacterium longum subsp. longum MCC10059	GCA_004334235.1
Bifidobacterium longum subsp. longum MCC10113	GCA_004332635.1
Bifidobacterium longum subsp. longum MCC10111	GCA_004332655.1
Bifidobacterium longum subsp. longum MCC10075	GCA_004333265.1
Bifidobacterium longum subsp. longum MCC10076	GCA_004333235.1
Bifidobacterium longum subsp. longum MCC10098	GCA_004332835.1
Bifidobacterium longum subsp. longum MCC10091	GCA_004333015.1
Bifidobacterium longum subsp. longum MCC10090	GCA_004333035.1
Bifidobacterium longum subsp. longum MCC10041	GCA_004333695.1
Bifidobacterium longum subsp. longum MCC10087	GCA_004333105.1
Bifidobacterium longum subsp. longum MCC10101	GCA_004332725.1
Bifidobacterium longum subsp. longum MCC10071	GCA_004333305.1
Bifidobacterium longum subsp. longum MCC10068	GCA_004333365.1
Bifidobacterium longum subsp. longum MCC10066	GCA_004333385.1
Bifidobacterium longum subsp. longum MCC10043	GCA_004333635.1
Bifidobacterium longum subsp. suis LMG 21814	GCA_000741625.1
Bifidobacterium longum subsp. longum MCC10045	GCA_004333625.1
Bifidobacterium longum subsp. longum MCC10083	GCA_004334145.1
Bifidobacterium longum subsp. longum MCC10007	GCA_004334045.1
Bifidobacterium longum subsp. longum MCC10062	GCA_004333445.1
Bifidobacterium longum subsp. longum MCC10025	GCA_004333845.1
Bifidobacterium longum subsp. longum 44B	GCA_000261265.1
Bifidobacterium longum subsp. longum MCC10060	GCA_004333465.1
Bifidobacterium longum subsp. longum MCC10112	GCA_004332935.1
Bifidobacterium longum subsp. longum MCC10014	GCA_004333975.1
Bifidobacterium longum subsp. longum MCC10033	GCA_004333775.1
Bifidobacterium longum subsp. longum MCC10067	GCA_004333375.1
Bifidobacterium longum subsp. longum MCC10042	GCA_004333675.1
Bifidobacterium longum subsp. longum MCC10048	GCA_004333565.1
Bifidobacterium longum subsp. longum MCC10009	GCA_004334515.1
Bifidobacterium longum subsp. longum MCC10047	GCA_004334325.1
Bifidobacterium longum subsp. longum MCC10046	GCA_004333575.1
Bifidobacterium longum subsp. longum MCC10022	GCA_004333895.1
Bifidobacterium longum subsp. longum MCC10085	GCA_004334105.1
Bifidobacterium longum subsp. longum MCC10097	GCA_004332825.1
Bifidobacterium longum subsp. longum MCC10027	GCA_004334445.1
Bifidobacterium longum subsp. longum MCC10126	GCA_004334635.1
Bifidobacterium longum subsp. longum MCC10012	GCA_004333995.1
Bifidobacterium longum subsp. longum MCC10017	GCA_004333935.1
Bifidobacterium longum subsp. longum MCC10030	GCA_004334355.1
Bifidobacterium longum subsp. longum MCC10003	GCA_004334075.1
Bifidobacterium longum subsp. longum MCC10034	GCA_004333765.1
Bifidobacterium longum subsp. longum MCC10099	GCA_004332745.1
Bifidobacterium longum subsp. longum MCC10079	GCA_004333215.1
Bifidobacterium longum subsp. longum MCC10055	GCA_004333455.1
Bifidobacterium longum subsp. longum MCC10095	GCA_004332855.1
Bifidobacterium longum subsp. longum MCC10021	GCA_004333875.1
Bifidobacterium longum subsp. longum MCC10106	GCA_004332735.1
Bifidobacterium longum subsp. longum MCC10078	GCA_004333205.1
Bifidobacterium longum subsp. longum MCC10010	GCA_004334005.1
Bifidobacterium longum subsp. longum MCC10108	GCA_004332665.1
Bifidobacterium longum subsp. longum MCC10016	GCA_004334465.1
Bifidobacterium longum subsp. longum BLOI2	GCA_001275745.1
Bifidobacterium longum subsp. longum MCC10008	GCA_004334035.1
Bifidobacterium longum subsp. longum MCC10092	GCA_004332925.1
Bifidobacterium longum subsp. longum 1-6B	GCA_000261245.1
Bifidobacterium longum subsp. longum 35B	GCA_000261225.1
Bifidobacterium longum subsp. longum MCC10057	GCA_004334255.1
Bifidobacterium longum subsp. longum MCC10015	GCA_004333925.1
Bifidobacterium longum subsp. longum MCC10056	GCA_004333475.1
Bifidobacterium longum subsp. longum MCC10006	GCA_004334535.1
Bifidobacterium longum subsp. longum 2-2B	GCA_000261205.1
Bifidobacterium longum subsp. longum CECT 7347	GCA_001050555.1
Bifidobacterium longum subsp. longum NCIMB8809	GCA_001446255.1
Bifidobacterium longum subsp. longum 296B	GCA_001892965.1
Bifidobacterium longum subsp. infantis ATCC 15697	GCA_000020425.1
Bifidobacterium longum subsp. infantis NCTC11817	GCA_900637215.1
Bifidobacterium longum subsp. infantis JCM 1222	GCA_000269965.1
Bifidobacterium longum subsp. infantis BT1	GCA_001281305.1
Bifidobacterium longum subsp. infantis 157F	GCA_000196575.1
Bifidobacterium longum subsp. infantis DSM 20088	GCA_000771105.1
Bifidobacterium longum subsp. infantis 1888B	GCA_002076025.1
Bifidobacterium longum subsp. infantis CCUG 52486	GCA_000155415.1
Bifidobacterium longum subsp. infantis NCTC13219	GCA_900445755.1
Bifidobacterium longum subsp. infantis EK3	GCA_000730125.1
Bifidobacterium longum subsp. infantis Bi-26	GCA_004919065.1
Bifidobacterium longum subsp. infantis UBBI-01	GCA_004803425.1
Bifidobacterium longum subsp. infantis BIB1401242951	GCA_000825105.1
Bifidobacterium longum subsp. infantis BIB1401272845a	GCA_000825125.1
Bifidobacterium longum subsp. infantis BIC1401212621a	GCA_000825065.1
Bifidobacterium longum subsp. infantis BIB1401272845b	GCA_000825145.1
Bifidobacterium longum subsp. infantis BIC1206122787	GCA_000825005.1
Bifidobacterium longum subsp. infantis BIC1401212621b	GCA_000825085.1
Bifidobacterium longum subsp. infantis BIC1401111250	GCA_000825045.1
Bifidobacterium longum subsp. infantis TPY12-1	GCA_001870755.1
Bifidobacterium longum subsp. infantis BIC1307292462	GCA_000825025.1
